# Supplementary material for: Magnesium and Zinc Are Associated with Sleep Quality in Saudi Adults: Evidence from a Cross-Sectional Study
Source: Nutrients. 2025 Dec 29;18(1):114. doi: 10.3390/nu18010114 (PMC12787342; doi:10.3390/nu18010114)
Supplement: Supplementary file 1 [file nutrients-18-00114-s001.zip]

Archive with 1 entries (1 files):
- nutrients-4052201-supplementary.pdf
